# Supplementary material for: Effectiveness of Kaolinite with and Without Polyaluminum Chloride (PAC) in Removing Toxic Alexandrium minutum
Source: Toxins (Basel). 2025 Aug 6;17(8):395. doi: 10.3390/toxins17080395 (PMC12390390; doi:10.3390/toxins17080395)
Supplement: Supplementary file 1 [file toxins-17-00395-s001.zip]

Archive with 1 entries (1 files):
- toxins-3733094-supplementary.pdf
